# Supplementary material for: Global metabolomic profiling of tumor tissue and paired serum samples to identify biomarkers for response to neoadjuvant FOLFIRINOX treatment of human pancreatic cancer
Source: Mol Oncol. 2024 Nov 15;19(2):391–411. doi: 10.1002/1878-0261.13759 (PMC11793008; doi:10.1002/1878-0261.13759)
Supplement: Supplementary file 2 — Table S1. Clinical characteristics of the study population. Table S2. Raw data for DAMs. Table S3. Correlation analysis of unique DAMs detected both in tissue and serum samples. Table S4. List of key pathways associated with pancreatic tumor metabolome identified. [file MOL2-19-391-s002.zip]

Archive with 2 entries (2 files):
- mol213759-sup-0002-TablesS1,S3,S4.pdf
- mol213759-sup-0003-TableS2.xlsx
