# Supplementary material for: Global metabolomic profiling of tumor tissue and paired serum samples to identify biomarkers for response to neoadjuvant FOLFIRINOX treatment of human pancreatic cancer
Source: Mol Oncol. 2024 Nov 15;19(2):391–411. doi: 10.1002/1878-0261.13759 (PMC11793008; doi:10.1002/1878-0261.13759)
Supplement: Supplementary file 2 — Table S1. Clinical characteristics of the study population. Table S2. Raw data for DAMs. Table S3. Correlation analysis of unique DAMs detected both in tissue and serum samples. Table S4. List of key pathways associated with pancreatic tumor metabolome identified. [file MOL2-19-391-s002.zip › mol213759-sup-0003-TableS2.xlsx]

## Sheet: All
	SampleGroup_Ionization	Tags	Name	Formula	Calc. MW	m/z	RT [min]	P-value: TN vs NAT	Adj. P-value: TN vs NAT	Ratio: TN/NAT	Log2 FC: (TN vs NAT)	Norm. Area: 35_NAT	Norm. Area: 39_NAT	Norm. Area: 42_NAT	Norm. Area: 43_NAT	Norm. Area: 52_NAT	Norm. Area: 61_NAT	Norm. Area: 66_NAT	Norm. Area: 67_NAT	Norm. Area: 68_NAT	Norm. Area: 70_NAT	Norm. Area: 77_NAT	Norm. Area: 81_NAT	Norm. Area: 100_NAT	Norm. Area: 105_NAT	Norm. Area: 109_NAT	Norm. Area: 114_NAT	Norm. Area: 118_NAT	Norm. Area: 20_TN	Norm. Area: 21_TN	Norm. Area: 22_TN	Norm. Area: 31_TN	Norm. Area: 34_TN	Norm. Area: 38_TN	Norm. Area: 40_TN	Norm. Area: 51_TN	Norm. Area: 53_TN	Norm. Area: 72_TN	Norm. Area: 76_TN	Norm. Area: 80_TN	Norm. Area: 90_TN	Norm. Area: 91_TN	Norm. Area: 101_TN	Norm. Area: 103_TN	Norm. Area: 110_TN	Norm. Area: 111_TN
	Tissue_NEG	Higher in NAT	Glycochenodeoxycholate	C26 H43 N O5	449.314	448.307	16.397	0.00129799	0.0497701	0.241	-2.05	1.0092e+07	655218	832545	300892	998584	889609	2.08405e+06	4.60648e+06	634541	454311	1.38818e+06	230819	48243.4	259879	206361	739380	8.4545e+06	305817	210386	434197	119812	217279	333566	2.61979e+06	1.93124e+06	52075.5	48176.6	334779	50485.5	46487.2	231635	46009.4	47352.3	48689.4	145538
	Tissue_NEG	Higher in TN	Inositol	C9 H8 O4	180.042	179.035	10.927	0.000523884	0.0304927	2.842	1.51	1.1614e+06	1.39248e+06	132201	1.79899e+06	1.35185e+06	1.51371e+06	1.50852e+06	4.92519e+06	2.01929e+06	1.88773e+06	4.59138e+06	1.93459e+06	116935	2.97305e+06	1.64052e+06	1.91586e+06	1.5823e+06	5.34012e+06	1.86211e+07	8.43929e+07	4.63807e+06	8.11693e+06	8.08606e+06	3.28176e+06	4.78343e+06	9.35861e+06	1.50391e+07	2.6668e+06	4.68756e+06	2.21717e+06	2.64853e+06	2.07543e+06	1.88053e+06	1.67747e+06	2.386e+06
	Tissue_NEG	Higher in TN	Xanthosine	C10 H12 N4 O6	284.076	283.068	8.743	0.00754769	0.141263	3.107	1.64	41026.5	122544	394539	4.52304e+06	2.36388e+06	335302	112187	1.01129e+06	4.14284e+06	350981	1.87504e+06	1.85131e+06	485168	2.0326e+06	733830	450769	1.00256e+06	2.39953e+06	2.91344e+06	3.7298e+06	718291	3.56227e+06	3.60086e+06	3.69053e+06	1.50732e+06	3.89916e+06	2.77601e+06	1.40042e+06	633332	852048	2.22867e+06	2.33192e+06	810580	1.49188e+06	1.40408e+06
	Tissue_NEG	Higher in NAT	Inosine	C10 H12 N4 O5	268.081	267.073	6.755	0.0467422	0.282792	0.283	-1.82	8.39286e+07	6.99943e+07	9.54903e+07	6.68268e+06	8.59623e+07	1.07226e+08	6.81293e+07	5.12961e+06	5.98219e+06	1.10103e+08	1.47528e+07	4.33693e+07	7.25657e+07	4.7905e+07	1.13531e+08	2.86301e+07	9.33725e+07	8.78461e+06	1.12438e+07	2.57863e+07	7.79462e+06	2.35934e+07	2.06752e+07	3.223e+06	5.75916e+06	1.55618e+07	1.89851e+07	8.25809e+06	5.43966e+06	7.23779e+07	5.07991e+07	3.39084e+07	1.47638e+08	1.18647e+08	5.08968e+07
	Tissue_NEG	Higher in NAT	Inosine monophosphate	C10 H13 N4 O8 P	348.047	347.04	4.073	0.0321749	0.26114	0.139	-2.85	4.85078e+06	2.3034e+06	1.70112e+07	19803.9	1.25667e+06	1.01634e+06	539197	19692	19737.1	332793	18613.3	19674.9	36010.2	20084.9	146427	19858.6	275607	19433.4	18987.7	79404.4	19628.2	21972.4	20405.1	18980	19844	104304	19702.9	20161.4	20298.2	782706	19173.6	136726	96078.1	325283	23425.1
	Tissue_NEG	Higher in TN	Uracil	C4 H4 N2 O2	112.027	111.02	3.804	0.00227617	0.0676601	3.301	1.72	2.03487e+06	3.84351e+06	1.34884e+07	6.57265e+07	1.63505e+07	1.08557e+07	1.0337e+07	5.91393e+07	6.85931e+07	1.30084e+07	6.34811e+07	8.40136e+07	1.65851e+07	3.7858e+07	3.80271e+07	1.07738e+07	2.38209e+07	4.57272e+07	7.51807e+07	1.73159e+08	4.50896e+07	1.23671e+08	1.03508e+08	5.7386e+07	6.11554e+07	1.03402e+08	9.48103e+07	5.20975e+07	4.18913e+07	1.59385e+07	7.73968e+07	3.422e+07	3.63432e+07	3.22632e+07	2.29102e+07
	Tissue_NEG	Higher in NAT	Guanosine monophosphate	C10 H14 N5 O8 P	363.058	362.051	3.744	0.0024817	0.0687254	0.072	-3.79	8.92605e+06	6.14445e+06	1.91989e+07	25775.5	153062	2.84696e+06	839033	25934.4	26182.3	655984	55504.7	130134	819588	429214	46124.4	187678	1.08106e+06	25867.1	28222.4	41864	27011.9	34655.1	32888	27208.1	29146.7	110051	84934.8	27224.9	25908.7	1.33912e+06	28449.4	91386.8	24991.7	533693	91286.9
	Tissue_NEG	Higher in TN	Leucine isomers	C6 H13 N O2	131.095	130.087	3.425	0.0437107	0.277261	2.072	1.05	3.3089e+06	2.89744e+06	7.87174e+06	2.80143e+07	1.05228e+07	8.15556e+06	4.05158e+06	2.08777e+07	1.95165e+07	6.37808e+06	2.59535e+07	3.89031e+07	7.73352e+06	1.44561e+07	7.12376e+06	6.24563e+06	2.75592e+07	1.9012e+07	1.64529e+07	3.7395e+07	1.26058e+07	7.6998e+07	2.19011e+07	1.17306e+07	2.4046e+07	2.37276e+07	2.99132e+07	1.55103e+07	1.21297e+07	6.38151e+06	1.73473e+07	1.24201e+07	1.00379e+07	1.76688e+07	9.48219e+06
	Tissue_NEG	Higher in NAT	Adenosine monophosphate	C10 H14 N5 O7 P	347.063	346.056	3.146	0.00452377	0.105508	0.088	-3.5	3.53174e+07	3.14781e+07	5.11801e+07	120563	1.89992e+06	9.55684e+06	5.29273e+06	95499	146306	5.92359e+06	202813	101870	2.20594e+06	652802	1.8301e+06	181992	2.81244e+06	118919	127784	298274	167678	149645	127429	115104	109614	172072	199442	153783	154927	5.08217e+06	167937	442521	200246	3.45894e+06	260199
	Tissue_NEG	Higher in TN	N-Acetylserine	C5 H9 N O4	147.053	146.046	3.079	0.0347959	0.262756	2.257	1.17	800651	650101	1.75723e+06	1.14253e+07	2.76366e+06	1.04849e+06	1.02479e+06	6.61752e+06	5.89119e+06	1.29756e+06	5.4795e+06	5.84864e+06	827288	2.41126e+06	1.42626e+06	921413	2.66582e+06	5.92867e+06	4.8164e+06	9.75543e+06	3.30049e+06	1.21782e+07	9.18982e+06	3.31779e+06	8.63674e+06	7.87854e+06	9.46759e+06	4.4968e+06	3.43554e+06	772301	3.13283e+06	2.24235e+06	1.50116e+06	2.55126e+06	956643
	Tissue_NEG	Higher in TN	Cytidine monophosphate	C9 H14 N3 O8 P	323.052	322.045	2.768	0.0249519	0.229255	2.164	1.11	1.12763e+06	759962	2.08044e+07	7.26175e+06	1.77012e+07	2.08057e+06	884983	4.93777e+06	8.95413e+06	3.81883e+06	5.67792e+06	1.68083e+07	3.86658e+06	4.04041e+06	4.12611e+06	1.83649e+06	9.87515e+06	3.63464e+06	9.46661e+06	1.13099e+07	1.33464e+07	8.69563e+06	1.94018e+07	6.59552e+06	5.87032e+06	9.65316e+06	1.42874e+07	6.22732e+06	8.74784e+06	3.30468e+06	1.03959e+07	9.10913e+06	5.44207e+06	1.13765e+07	8.01462e+06
	Tissue_NEG	Higher in TN	Citrulline	C6 H13 N3 O3	175.096	174.089	2.311	0.000307535	0.0243005	4.445	2.15	813014	1.07321e+06	1.62035e+06	4.7196e+06	2.49625e+06	1.31028e+06	1.62784e+06	1.22769e+07	7.19589e+06	1.27093e+06	3.96228e+06	3.37637e+06	1.04967e+06	3.09694e+06	1.56536e+06	1.44106e+06	3.36523e+06	1.33588e+07	7.27599e+06	9.73195e+06	3.40743e+06	1.3813e+07	6.23386e+06	4.54539e+06	3.05922e+06	7.23493e+06	9.77903e+06	1.77521e+07	7.23506e+06	858399	2.36179e+07	5.44386e+06	2.44854e+06	1.00331e+07	4.73265e+06
	Tissue_NEG	Higher in TN	Threonine	C4 H9 N O3	119.058	118.051	2.189	0.0172638	0.196923	2.021	1.01	5.99544e+06	8.20277e+06	1.15471e+07	3.23063e+07	1.38038e+07	9.24017e+06	7.24537e+06	2.41812e+07	2.60491e+07	8.92701e+06	2.85238e+07	3.73079e+07	9.55943e+06	1.72744e+07	1.0658e+07	1.04544e+07	2.47549e+07	3.25482e+07	2.02512e+07	3.36736e+07	2.28336e+07	4.61753e+07	2.79557e+07	2.05011e+07	2.70366e+07	2.38288e+07	3.31464e+07	2.70354e+07	2.41516e+07	7.21331e+06	2.17859e+07	1.5763e+07	1.35353e+07	1.84318e+07	1.43179e+07
	Tissue_NEG	Higher in TN	CMPF	C12 H16 O5	240.1	239.093	13.995	0.0126822	0.171262	3.015	1.59	138058	265076	2.81169e+06	940789	1.42314e+06	300144	925332	598000	1.10095e+06	2.73378e+06	1.51393e+06	418645	1.07743e+06	4.82538e+06	365546	3.99778e+06	2.11641e+06	2.3502e+06	817676	1.07578e+06	5.9011e+06	891563	3.68835e+06	5.40363e+06	180017	2.80858e+06	378138	1.00049e+06	2.37128e+06	8.68207e+06	6.44522e+06	8.30016e+06	6.34139e+06	1.19802e+07	1.66337e+07
	Tissue_NEG	Higher in TN	Indole-3-lactic acid	C11 H11 N O3	205.074	204.067	12.693	3.9211e-06	0.00232294	4.022	2.01	183975	182397	89387.1	686700	200386	261803	33695.2	219295	415575	276576	732319	92276.1	73543.5	301960	110538	173186	240738	896400	1.51237e+06	1.89212e+06	889246	911876	680789	521986	541376	517989	822579	1.3759e+06	817702	216679	986150	378689	794202	360103	482241
	Tissue_NEG	Higher in TN	Phenyllactic acid	C9 H10 O3	166.063	165.056	12.629	7.66141e-06	0.00232294	14.384	3.85	127972	210353	219246	1.36548e+06	189966	292960	366005	2.22652e+06	1.16417e+06	228935	4.33575e+06	360077	418243	487880	236051	181015	245894	8.1092e+06	2.56801e+07	8.26039e+07	7.28966e+06	1.90229e+07	9.79518e+06	2.57289e+06	4.71155e+06	1.10188e+07	1.9383e+07	2.07439e+06	3.71638e+06	424661	1.90889e+06	1.69507e+06	883286	548669	456698
	Tissue_NEG	Higher in TN	1-Carboxyethylleucine	C9 H17 N O4	203.116	202.109	12.464	0.0131871	0.171262	2.006	1	445393	629444	879417	7.02031e+06	790128	2.07771e+06	618541	3.07506e+06	4.52935e+06	894200	1.53363e+07	7.73933e+06	1.86547e+06	5.44434e+06	2.31175e+06	1.30436e+06	4.79766e+06	3.74567e+06	2.78606e+06	2.06468e+07	3.80208e+06	1.8197e+07	6.39268e+06	2.20905e+06	4.53499e+06	7.03143e+06	1.54516e+07	5.39011e+06	2.93603e+06	1.6796e+06	4.66075e+06	3.12356e+06	3.38274e+06	4.69926e+06	2.48117e+06
	Tissue_NEG	Higher in TN	N-Lactoyl-tyrosine	C12 H15 N O5	253.095	252.088	12.112	0.0198701	0.209722	2.462	1.3	53241	143494	152203	1.37661e+06	122153	251036	24747.1	559750	815259	112310	2.17582e+06	1.21762e+06	224835	706610	218413	195955	423841	530382	437928	1.48833e+06	621556	2.70839e+06	948244	387867	695025	1.15471e+06	2.52424e+06	830183	507507	205737	499937	399642	323907	576922	287429
	Tissue_NEG	Higher in TN	3-Hydroxybutyric acid	C4 H8 O3	104.047	103.04	4.325	0.000922765	0.0451762	4.144	2.05	1.75134e+07	2.35744e+06	717558	2.38298e+06	4.42201e+06	5.05333e+06	1.54519e+06	4.46391e+06	4.53478e+06	3.04501e+06	1.11757e+07	2.66226e+06	2.72166e+06	3.57073e+06	3.10958e+06	2.38385e+06	4.14624e+07	5.24462e+07	1.87458e+07	1.40806e+07	1.16892e+07	2.55155e+06	3.00032e+06	1.78539e+07	6.65786e+06	4.56103e+07	5.3274e+06	5.32492e+06	1.74096e+07	5.25751e+06	7.06572e+07	1.06981e+07	3.37232e+07	3.89435e+07	6.20546e+06
	Tissue_NEG	Higher in NAT	UDP-GalNAc	C17 H27 N3 O17 P2	607.082	606.075	3.144	0.0107795	0.154167	0.009	-6.86	1.36696e+07	1.35589e+07	3.75947e+07	47280	1.12198e+07	1.59644e+07	9.60465e+06	39262.6	75542.9	1.9028e+07	81361.6	102990	6.6276e+06	5.24517e+06	1.47676e+07	581838	1.88966e+07	49877.8	71229.8	279024	66152.7	164082	236746	46939.7	43974.2	73138.2	82933.1	60319.1	60179.7	9.09625e+06	82675.1	1.0183e+07	5.41054e+06	2.53106e+07	423043
	Tissue_NEG	Higher in TN	Pseudouridine	C9 H12 N2 O6	244.07	243.062	3.107	0.000543076	0.0304927	3.131	1.65	403130	530059	574126	3.43185e+06	795381	565281	389482	2.36657e+06	3.22294e+06	1.07973e+06	1.97774e+06	3.67155e+06	764724	1.2916e+06	671787	595922	908729	3.50775e+06	2.41165e+06	4.96584e+06	2.56846e+06	5.67439e+06	4.59379e+06	1.79372e+06	2.32052e+06	3.64261e+06	4.87527e+06	3.32596e+06	2.90565e+06	871621	1.71804e+06	1.31406e+06	1.29683e+06	1.73243e+06	1.23094e+06
	Tissue_NEG	Higher in TN	Methionine	C5 H11 N O2 S	149.051	148.044	3.072	0.0281318	0.247978	2.15	1.1	2.46117e+06	2.1934e+06	5.09166e+06	2.58609e+07	7.36813e+06	6.37829e+06	3.6937e+06	2.00679e+07	1.82486e+07	5.10308e+06	2.46554e+07	3.14653e+07	6.92618e+06	1.19613e+07	6.46478e+06	4.77154e+06	1.98184e+07	1.56426e+07	1.55754e+07	3.44667e+07	1.086e+07	6.30701e+07	2.21461e+07	1.10402e+07	2.18096e+07	1.9452e+07	2.49394e+07	1.56053e+07	1.0364e+07	5.1074e+06	1.42135e+07	1.09231e+07	1.0142e+07	1.40622e+07	7.82647e+06
	Tissue_NEG	Higher in NAT	Uridine diphosphate glucose	C10 H21 N10 O12 P3	566.056	565.049	3.016	0.00253867	0.0687254	0.04	-4.63	2.48983e+06	1.39821e+06	6.39173e+06	28912.3	3.10821e+06	1.89389e+06	1.05939e+06	25901.1	26636.2	2.14737e+06	30578.4	33079.7	294152	753880	1.79483e+06	25099.5	663215	25770.8	28893.7	32637	29353.6	80082.2	30276.6	30580.1	28478.7	29472.3	28496.1	29183.8	27785.8	138670	60307.9	1.18974e+06	651160	44950.6	66711.9
	Tissue_NEG	Higher in TN	GalNAc4S	C8 H15 N O9 S	301.047	300.04	2.758	0.000416636	0.0274617	4.574	2.19	78776.2	360487	310690	439612	253623	421331	158063	164540	235411	218954	830801	204528	271290	1.0965e+06	134277	193664	218598	1.43946e+06	7.57256e+06	4.72752e+06	3.83968e+06	609372	296770	327663	126853	661207	1.80902e+06	99021	890247	1.42358e+06	1.26322e+06	481482	3.86093e+06	1.89433e+06	703640
	Tissue_NEG	Higher in NAT	Norophthalmic acid	C10H17N3O6	275.112	274.104	2.572	0.0217313	0.213927	0.153	-2.71	860798	1.01252e+06	8.76542e+06	44888.9	6.17859e+06	1.14272e+06	427183	108824	105652	662583	41511.9	103890	1.06033e+06	634791	2.2018e+06	996893	864066	24771.7	73221.1	205055	62336.8	927563	131119	111182	28634.3	39202.2	131767	26042.4	90134.4	366861	1.9385e+06	1.02079e+06	600465	653658	347663
	Tisse_POS	Higher in TN	C18-Carnitine	C25 H49 N O4	427.365	428.373	15.187	0.0220088	0.327684	2.368	1.24	2.0867e+06	1.77199e+06	496789	6.848e+06	1.14905e+06	4.0362e+06	664888	3.66137e+06	3.91146e+06	3.60067e+06	1.8491e+07	2.28835e+06	3.95586e+06	5.26821e+06	236180	1.72754e+06	9.90197e+06	1.1482e+07	9.92986e+06	2.58206e+06	9.95159e+06	5.71838e+06	6.05668e+06	525260	5.07135e+06	2.18886e+07	8.90022e+06	7.40301e+06	1.30913e+08	2.8273e+07	3.98361e+07	224574	8.15541e+06	1.5248e+06	2.99353e+07
	Tisse_POS	Higher in TN	Uracil	C4 H4 N2 O2	112.027	113.034	3.814	0.0015434	0.167352	2.824	1.5	1.85547e+07	9.59928e+06	2.83132e+07	1.44307e+08	4.46398e+07	2.94716e+07	2.60202e+07	1.33453e+08	1.51459e+08	3.30781e+07	1.33613e+08	1.83589e+08	3.93188e+07	7.21721e+07	9.62443e+07	2.5464e+07	5.24787e+07	9.91598e+07	1.50259e+08	3.53769e+08	1.06969e+08	2.06691e+08	2.53616e+08	1.32664e+08	1.39722e+08	2.24962e+08	2.14509e+08	1.19505e+08	1.03609e+08	3.78349e+07	1.99956e+08	7.45203e+07	8.73852e+07	7.29146e+07	5.00707e+07
	Tisse_POS	Higher in NAT	N-Acetylaspartate	C6 H9 N O5	175.048	176.055	3.774	0.0364331	0.357759	0.481	-1.06	2.91004e+06	3.40265e+06	1.22846e+07	1.3417e+06	1.10169e+07	3.58816e+06	1.42111e+06	142585	241947	3.37823e+06	772399	2.91434e+06	2.43765e+06	4.57502e+06	4.71824e+06	2.56163e+06	3.22326e+06	356660	323234	2.28155e+06	263681	2.48538e+06	1.87852e+06	254776	462256	147423	1.1597e+06	495371	195516	2.34317e+06	3.31109e+06	7.32219e+06	1.64536e+06	3.99432e+06	1.74982e+06
	Tisse_POS	Higher in NAT	Adenosine monophosphate	C10 H14 N5 O7 P	347.062	348.069	3.123	0.00366779	0.19851	0.058	-4.12	8.60626e+07	8.35835e+07	1.27726e+08	328220	6.70308e+06	2.83742e+07	1.50524e+07	316210	327245	1.84774e+07	318985	356451	5.86105e+06	1.52121e+06	5.40333e+06	319685	7.30905e+06	313953	308102	600805	317008	396815	336864	312297	325949	407473	323839	337249	325856	1.51283e+07	320871	1.04451e+06	639343	8.80314e+06	655481
	Tisse_POS	Higher in TN	N,N-Dimethylarginine	C8 H18 N4 O2	202.143	203.15	2.316	0.0421857	0.382933	2.163	1.11	2.78573e+06	2.76449e+06	2.88964e+07	1.82033e+08	3.95904e+07	1.48044e+07	9.01386e+06	8.7094e+07	1.087e+08	1.18581e+07	1.26084e+08	1.38872e+08	1.55458e+07	3.78157e+07	1.74641e+07	1.59726e+07	4.53464e+07	5.61254e+07	6.05057e+07	2.42494e+08	5.74508e+07	1.60358e+08	1.85018e+08	5.23499e+07	9.5061e+07	1.2296e+08	1.90923e+08	6.44875e+07	6.99078e+07	8.77781e+06	7.70071e+07	3.61636e+07	2.17479e+07	2.09845e+07	1.79412e+07
	Tisse_POS	Higher in TN	Citrulline	C6 H13 N3 O3	175.096	176.103	2.311	0.00015705	0.0594996	3.862	1.95	7.85668e+06	1.02746e+07	1.431e+07	3.57926e+07	2.86042e+07	1.31657e+07	1.65648e+07	1.07583e+08	6.22683e+07	1.43277e+07	3.68095e+07	3.14526e+07	1.01104e+07	2.25437e+07	1.44954e+07	1.25022e+07	2.83619e+07	1.01686e+08	6.44865e+07	8.83367e+07	3.40778e+07	9.82182e+07	6.34505e+07	4.65842e+07	2.90841e+07	5.60178e+07	8.71028e+07	1.49689e+08	7.4969e+07	8.65127e+06	2.28345e+08	4.4588e+07	2.48188e+07	9.45219e+07	4.72879e+07
	Tisse_POS	Higher in TN	Asparagine	C4 H8 N2 O3	132.053	133.061	2.143	0.0336632	0.356129	2.131	1.09	9.02399e+06	1.658e+07	1.70058e+06	4.20536e+07	4.33789e+06	2.00279e+07	2.24394e+07	7.6359e+07	7.01029e+07	1.54069e+07	8.6613e+07	3.89479e+07	2.73063e+07	1.38171e+07	5.19881e+07	1.1081e+07	2.85978e+07	6.06249e+07	4.82753e+07	1.58167e+08	6.23237e+07	1.59796e+08	9.47283e+07	1.06928e+07	4.73411e+07	4.21138e+07	5.93568e+07	5.95661e+07	3.89056e+07	1.49473e+07	4.58663e+07	1.02921e+07	1.78708e+07	9.39485e+07	1.7888e+07
	Tisse_POS	Higher in TN	Serine	C3 H7 N O3	105.043	106.05	2.121	0.0238528	0.327684	2.166	1.12	4.04007e+07	2.86092e+07	9.30965e+07	3.47743e+08	1.41216e+08	8.83702e+07	4.67806e+07	2.40565e+08	2.34472e+08	6.67181e+07	2.79682e+08	3.32913e+08	9.06082e+07	1.40842e+08	8.61666e+07	7.66856e+07	1.66467e+08	1.97493e+08	2.07189e+08	3.92871e+08	1.56599e+08	4.47631e+08	3.04354e+08	1.89518e+08	2.70854e+08	2.83133e+08	3.38497e+08	2.05813e+08	1.68005e+08	5.96562e+07	2.06732e+08	1.4949e+08	1.03552e+08	1.33496e+08	9.89578e+07
	Tisse_POS	Higher in TN	Trimethyllysine	C9 H20 N2 O2	188.152	189.16	2.089	0.030541	0.35046	4.237	2.08	1.08517e+06	1.1792e+06	2.86968e+06	3.01932e+07	9.54657e+06	2.66624e+06	886285	1.45185e+07	1.06579e+07	2.81437e+06	1.25079e+07	1.88029e+07	1.59722e+06	4.51204e+06	1.54798e+06	1.41812e+06	1.55208e+07	1.47367e+07	5.15264e+06	2.06954e+07	5.96087e+06	3.84435e+07	2.18777e+07	8.07306e+06	1.86271e+07	1.53916e+07	2.60144e+07	1.17026e+07	1.75199e+07	2.42888e+06	1.26178e+07	4.32413e+06	1.67923e+06	6.48869e+06	3.12693e+06
	Tisse_POS	Higher in NAT	Histamine	C5 H9 N3	111.08	112.087	1.66	0.00201723	0.171975	0.251	-2	6.47159e+07	5.58084e+07	3.90637e+07	6.8018e+07	3.84088e+07	3.86102e+07	1.60671e+07	9.12715e+06	875871	2.05997e+07	2.12841e+06	1.62772e+07	5.97759e+07	2.90029e+07	7.11341e+07	1.17118e+07	1.21769e+07	1.01102e+07	347879	4.42785e+06	396760	2.00247e+06	1.7737e+07	111911	638207	787935	4.5585e+07	426562	240579	1.27831e+07	1.08128e+07	2.70214e+07	1.44548e+07	3.02979e+07	1.37921e+07
	Tisse_POS	Higher in TN	Methionine sulfoxide	C5 H11 N O3 S	165.046	166.053	2.396	0.000271861	0.0600813	2.992	1.58	1.75018e+06	1.04756e+06	915510	5.70595e+06	2.01937e+06	3.16587e+06	1.41252e+06	7.18864e+06	5.5065e+06	1.4241e+06	1.06903e+07	2.81281e+06	1.51337e+06	1.46078e+06	1.25466e+06	1.14344e+06	1.6995e+06	1.11613e+07	7.54032e+06	2.25589e+07	5.06779e+06	2.32421e+07	4.92152e+06	5.10046e+06	4.9837e+06	7.64459e+06	8.47588e+06	3.23393e+06	1.70071e+07	2.17565e+06	4.26332e+06	4.06499e+06	1.96349e+06	6.99283e+06	2.71609e+06
	Tisse_POS	Higher in NAT	Cysteine	C3 H7 N O2 S	121.02	122.027	2.324	0.0242031	0.327684	0.111	-3.18	1.44861e+07	1.79591e+07	1.04396e+08	1.46171e+06	2.46188e+07	3.58283e+07	6.7938e+06	226077	328410	1.51968e+07	4.66109e+06	2.41293e+07	5.97882e+07	3.856e+07	8.19825e+07	2.289e+07	7.57307e+07	85169.6	379530	2.58827e+06	91351.2	5.46356e+06	6.1733e+06	345572	1.38611e+06	2.2841e+06	4.40366e+06	317556	1.34215e+06	2.79756e+07	5.41855e+07	4.05875e+07	4.51803e+07	2.4746e+07	2.47966e+06
	Tisse_POS	Higher in TN	N8-Acetylspermidine	C9 H21 N3 O	187.168	188.176	1.796	0.00858388	0.25733	2.901	1.54	2.06665e+06	1.25759e+06	1.54064e+06	8.33391e+06	1.90086e+06	4.01788e+06	2.78481e+06	1.18284e+06	3.56838e+06	1.46652e+06	8.12731e+06	2.23947e+06	1.14518e+06	2.46904e+06	7.44271e+06	1.28492e+06	1.30604e+07	6.50959e+06	1.93357e+06	1.0773e+07	3.92685e+06	8.29001e+06	6.48268e+06	1.03718e+06	1.64463e+06	4.889e+06	7.56817e+06	3.17038e+06	3.68956e+07	7.44093e+06	2.18873e+07	1.25684e+07	4.4369e+06	1.96443e+07	4.00249e+06
	Tisse_POS	Higher in TN	Linoleyl carnitine (C18:2)	C25 H45 N O4	423.334	424.341	14.295	0.00382169	0.200567	2.951	1.56	655669	551775	176536	1.26594e+06	323994	1.31075e+06	252684	969362	2.64807e+06	1.22087e+06	1.92718e+06	695622	593349	291674	181801	189027	492935	1.40817e+06	2.71848e+06	1.3877e+06	1.31998e+06	3.07704e+06	1.84486e+06	177761	716327	2.32062e+06	1.6575e+06	610568	1.61653e+07	2.5093e+06	4.65779e+06	284823	4.90208e+06	506954	4.94917e+06
	Tisse_POS	Higher in TN	C12-Carnitine	C19 H37 N O4	343.271	344.279	13.046	5.6958e-05	0.0377632	4.347	2.12	514022	864852	107709	427468	624336	1.04227e+06	174194	186982	1.81862e+06	532910	471069	181740	245397	213997	104929	125489	253220	2.67472e+06	1.58617e+06	367714	885218	1.49609e+06	1.02972e+06	1.11887e+06	415220	374000	806145	543897	5.168e+06	1.62437e+06	1.7951e+06	667770	2.96269e+06	1.08249e+06	1.84155e+06
	Serum_NEG	Higher in NAT	Deoxycholate	C24 H40 O4	392.293	391.286	17.492	0.0238726	0.286623	0.448	-1.16	1.96172e+06	2.42117e+06	3.21585e+06	6.01656e+06	2.1266e+06	119241	4.6101e+06	1.03586e+06	1.2577e+06	-	2.0301e+06	4.07912e+06	3.9807e+06	2.72303e+06	1.57783e+06	1.49108e+06	1.51891e+06	187134	3.04508e+06	3.48644e+06	546348	260235	962085	6.33183e+06	3.92999e+06	941570	1.97488e+06	366858	599032	2.01782e+06	57138.2	59270.7	59555.5	920201	2.50933e+06
	Serum_NEG	Higher in NAT	Glycochenodeoxycholate	C26 H43 N O5	449.314	448.307	16.421	0.00889448	0.210929	0.413	-1.27	1.99411e+07	1.35665e+07	6.30354e+06	3.96197e+07	5.7769e+06	1.38745e+06	1.1524e+07	3.47564e+07	1.94047e+06	-	1.53812e+07	1.83697e+07	5.63503e+06	7.7179e+06	1.61321e+06	2.67875e+06	8.92171e+06	51486.5	1.13798e+07	1.22589e+07	513906	3.08023e+06	2.0712e+06	7.06616e+06	7.94276e+06	4.16367e+06	6.79952e+06	1.42501e+07	3.7998e+06	6.05156e+06	1.80136e+06	283839	336108	834883	1.12071e+06
	Serum_NEG	Higher in TN	CMPF	C12 H16 O5	240.1	239.093	14.008	0.0183109	0.250117	2.665	1.41	9.08895e+06	1.25185e+07	2.80508e+08	5.29938e+07	5.29137e+07	5.98822e+07	4.34355e+07	1.90944e+07	2.40824e+07	-	4.0022e+07	4.69137e+07	5.41101e+07	2.20235e+08	2.85996e+07	1.56113e+08	1.67285e+08	1.1777e+08	3.65002e+07	1.11485e+08	1.8433e+08	5.32908e+07	1.56887e+08	3.66297e+08	9.97169e+06	1.19834e+08	3.10397e+07	4.27349e+07	1.03578e+08	5.68896e+08	2.52447e+08	2.9844e+08	1.46236e+08	2.22329e+08	4.60314e+08
	Serum_NEG	Higher in TN	3-Hydroxybutyric acid	C4 H8 O3	104.047	103.04	4.37	0.0377839	0.337034	2.269	1.18	3.7899e+06	1.16073e+07	1.44562e+07	1.84233e+07	1.33152e+07	1.97579e+07	6.8131e+06	1.40451e+07	2.96306e+07	-	1.12618e+07	8.19213e+06	3.45235e+07	4.11229e+07	1.08429e+08	1.02186e+07	9.51414e+07	8.06702e+07	1.28915e+07	2.05304e+07	2.73453e+07	9.45316e+06	7.97783e+06	1.3521e+07	7.81191e+07	1.32848e+08	1.25642e+07	2.0298e+07	2.516e+07	1.35224e+08	1.94898e+08	3.73153e+07	6.80928e+07	1.72218e+08	3.86148e+07
	Serum_POS	Higher in TN	Citrulline	C5 H9 N3 O4	175.059	176.067	2.346	2.45823e-05	0.0354969	3.152	1.66	391783	860125	710934	990677	784757	1.0672e+06	493893	273750	1.59134e+06	-	2.47709e+06	908972	819232	1.64386e+06	846867	449555	1.67572e+06	1.57173e+06	1.09357e+06	4.43472e+06	2.46596e+06	1.40037e+07	646493	1.98331e+06	4.52077e+06	3.55079e+06	1.24887e+06	1.89534e+06	2.23436e+06	1.3687e+07	1.30953e+06	4.79434e+06	7.01488e+06	2.91525e+06	3.74322e+06
